# Supplementary material for: Sugarcane Pulp Take-Out Containers Produce More Microparticles in Acidic Foods
Source: Foods. 2023 Jun 27;12(13):2496. doi: 10.3390/foods12132496 (PMC10340730; doi:10.3390/foods12132496)
Supplement: Supplementary file 1 [file foods-12-02496-s001.zip]

Archive with 1 entries (1 files):
- foods-2415407-supplementary.pdf
